# Supplementary material for: Biomimetic Mineralization of Tannic Acid-Supplemented HEMA/SBMA Nanocomposite Hydrogels
Source: Polymers (Basel). 2021 May 22;13(11):1697. doi: 10.3390/polym13111697 (PMC8197008; doi:10.3390/polym13111697)
Supplement: Supplementary file 1 [file polymers-13-01697-s001.zip]

Archive with 1 entries (1 files):
- polymers-1233660-supplementary.pdf
